# Supplementary material for: PCIP-seq: simultaneous sequencing of integrated viral genomes and their insertion sites with long reads
Source: Genome Biol. 2021 Apr 6;22:97. doi: 10.1186/s13059-021-02307-0 (PMC8025556; doi:10.1186/s13059-021-02307-0)
Supplement: Supplementary file 4 — Additional file 4: Dataset S3. PCIP-seq, ddPCR and validation oligos. [file 13059_2021_2307_MOESM4_ESM.xlsx]

## Sheet: PCIP-seq Oligos
Prior to carrying out PCIP-seq on the HIV-1 patient samples we sequenced the regions upstream and downstream of the proviral LTRs from each patient.
Where necessary we designed new guides and primers to ensure efficient CRISPR cleavage and PCR amplification.
HIV Pool A 02006	Guide RNA	Position in genome	HIV Pool A 02006	PCR Primers	Position in genome
3117_HIV_PA-5_G36	TTCTAATACGACTCACTATAGAAAATTCGGTTAAGGCCAGGGTTTTAGAGCTAGA	02006_HIV:842-861	3112_HIV_PA-5	TTTCTGTTGGTGCTGATATTGCCGGTTAACCCTGGCCTGTTAGA	02006_HIV:924-945
3118_HIV_PA-5_G37	TTCTAATACGACTCACTATAGCGGGGGAAAATTAGATGCATGTTTTAGAGCTAGA	02006_HIV:817-836	3081_HIV_PA-5	ACTTGCCTGTCGCTCTATCTTCCTCGCACCCATCTCTCTCCTTC	02006_HIV:780-801
3119_HIV_PA-5_G38	TTCTAATACGACTCACTATAGTTATATTGTTTCTTTCCTCCGTTTTAGAGCTAGA	02006_HIV:860-879	3114_HIV_PA-3	TTTCTGTTGGTGCTGATATTGCTAGGGATTTGGGGTTGCTCTGG	02006_HIV:8008-8029
3120_HIV_PA-5_G39	TTCTAATACGACTCACTATAGCGAGAGCGTCAATATTAAGGTTTTAGAGCTAGA	02006_HIV:798-816	3098_HIV_PA-3	ACTTGCCTGTCGCTCTATCTTCAATTGTCTGGCCTGTACCGTCA	02006_HIV:7840-7861
3102_HIV_PA-3_G28	TTCTAATACGACTCACTATAGTGGCTGTAGAAAGATACCTAGTTTTAGAGCTAGA	02006_HIV:7972-7991
3125_HIV_PA-3_G44	TTCTAATACGACTCACTATAGCTGGGGCATCAAGCAGCTCCGTTTTAGAGCTAGA	02006_HIV:7940-7959
3126_HIV_PA-3_G45	TTCTAATACGACTCACTATAGCTAGGAGCTGTTGATCCCGTGTTTTAGAGCTAGA	02006_HIV:7991-8010
3127_HIV_PA-3_G46	TTCTAATACGACTCACTATAGCAGCTCCAGGCAAGAGTCCGTTTTAGAGCTAGA	02006_HIV:7953-7971
HIV Pool B 02006	Guide RNA	Position in genome	HIV Pool B 02006	PCR Primers	Position in genome
3121_HIV_PB-5_G40	TTCTAATACGACTCACTATAGTTTAAACACCATGCTAAACAGTTTTAGAGCTAGA	02006_HIV:1339-1358	3080_HIV_PB-5	TTTCTGTTGGTGCTGATATTGCACCATCAATGAGGAAGCTGCAG	02006_HIV:1400-1421
3122_HIV_PB-5_G41	TTCTAATACGACTCACTATAGGTGTTTAAATCTTGTGGGGGTTTTAGAGCTAGA	02006_HIV:1329-1347	3113_HIV_PB-5	ACTTGCCTGTCGCTCTATCTTCAGGCTGATGTACCATTTGTCCCT	02006_HIV:1206-1228
3123_HIV_PB-5_G42	TTCTAATACGACTCACTATAGGTAAAAGTAGTAGAAGAGAGTTTTAGAGCTAGA	02006_HIV:1256-1274	3115_HIV_PB-3	TTTCTGTTGGTGCTGATATTGCGAGCAGCATCTCGAGACTTGGA	02006_HIV:8906-8927
3124_HIV_PB-5_G43	TTCTAATACGACTCACTATAGTAAACATGGGTATTACTTCTGTTTTAGAGCTAGA	02006_HIV:1307-1288	3116_HIV_PB-3	ACTTGCCTGTCGCTCTATCTTCAAGTCTCTCAAGCGGTGGTAGC	02006_HIV:8530-8551
3128_HIV_PB-3_G47	TTCTAATACGACTCACTATAGAAGTGGTCAAAACGTAGTGGGTTTTAGAGCTAGA	02006_HIV:8812-8831
3129_HIV_PB-3_G48	TTCTAATACGACTCACTATAGCTATAAGATGGGTGGCAAGGTTTTAGAGCTAGA	02006_HIV:8796-8814
3130_HIV_PB-3_G49	TTCTAATACGACTCACTATAGGGGGAGTCTTCTGCAGTATGTTTTAGAGCTAGA	02006_HIV:8618-8636
3131_HIV_PB-3_G50	TTCTAATACGACTCACTATAGCTTGATTGCAGCGAGGGTTGGTTTTAGAGCTAGA	02006_HIV:8555-8574
HIV Pool A 06042	Guide RNA	Position in genome	HIV Pool A 06042	PCR Primers	Position in genome
3135_HIV_PA-5_G51	TTCTAATACGACTCACTATAGAGAGCGTCAGTATTAAGCGGTTTTAGAGCTAGA	06042_HIV:832-851	3181_HIV_PA-5	TTTCTGTTGGTGCTGATATTGCTACAACCAGCCCTTCAGACAGG	06042_HIV:1013-1034
3136_HIV_PA-5_G52	TTCTAATACGACTCACTATAGAAAATTCGGTTAAGGCCAGGGTTTTAGAGCTAGA	06042_HIV:874-894	3182_HIV_PA-5	ACTTGCCTGTCGCTCTATCTTCCTCGCACCCATCTCTCTCCTTC	06042_HIV:812-833
3137_HIV_PA-5_G53	TTCTAATACGACTCACTATAGAAGGCTGTAGACAAATACTGTTTTAGAGCTAGA	06042_HIV:986-1005	3114_HIV_PA-3	TTTCTGTTGGTGCTGATATTGCTAGGGATTTGGGGTTGCTCTGG	06042_HIV:8073-8094
3138_HIV_PA-5_G54	TTCTAATACGACTCACTATAGCGGGGGAGAATTAGATCGATGTTTTAGAGCTAGA	06042_HIV:849-869	3098_HIV_PA-3	ACTTGCCTGTCGCTCTATCTTCAATTGTCTGGCCTGTACCGTCA	06042_HIV:7905-7926
3142_HIV_PA-3_G58	TTCTAATACGACTCACTATAGCTAGGAGCTGTTGATCACTTGTTTTAGAGCTAGA	06042_HIV:8056-8075
3143_HIV_PA-3_G59	TTCTAATACGACTCACTATAGCAATCTGCTGAAGGCTATTGGTTTTAGAGCTAGA	06042_HIV:7954-7973
3144_HIV_PA-3_G60	TTCTAATACGACTCACTATAGCTGGGGCATTAAGCAGCTCCGTTTTAGAGCTAGA	06042_HIV:8005-8024
3127_HIV_PA-3_G46	TTCTAATACGACTCACTATAGCAGCTCCAGGCAAGAGTCCGTTTTAGAGCTAGA	06042_HIV:8018-8036
HIV Pool B 06042	Guide RNA	Position in genome	HIV Pool B 06042	PCR Primers	Position in genome
3139_HIV_PB-5_G55	TTCTAATACGACTCACTATAGTCCTATAGTACAGAACCTACGTTTTAGAGCTAGA	06042_HIV:1227-1246	3080_HIV_PA-5	TTTCTGTTGGTGCTGATATTGCACCATCAATGAGGAAGCTGCAG	06042_HIV:1441-1462
3140_HIV_PB-5_G56	TTCTAATACGACTCACTATAGATGTACCATTTGCCCCTGTGTTTTAGAGCTAGA	06042_HIV:1245-1263	3133_HIV_PB-5	ACTTGCCTGTCGCTCTATCTTCTTGCTGTTGTTTCCTGCGTCAG	06042_HIV:1181-1202
3141_HIV_PB-5_G57	TTCTAATACGACTCACTATAGATACCATGCTAAATACAGTGGTTTTAGAGCTAGA	06042_HIV:1385-1405	3115_HIV_PB-3	TTTCTGTTGGTGCTGATATTGCGAGCAGCATCTCGAGACTTGGA	06042_HIV:8956-8977
3124_HIV_PB-5_G43	TTCTAATACGACTCACTATAGTAAACATGGGTATTACTTCTGTTTTAGAGCTAGA	06042_HIV:1328-1348	3134_HIV_PB-3	ACTTGCCTGTCGCTCTATCTTCAAGTCTCTCAAGCGGTGGTAGC	06042_HIV:8595-8616
3145_HIV_PB-3_G61	TTCTAATACGACTCACTATAGAAATGGTCAAAACGTCTGAGGTTTTAGAGCTAGA	06042_HIV:8877-8896
3146_HIV_PB-3_G62	TTCTAATACGACTCACTATAGCTGCTGTAAGGGAGAGAATGGTTTTAGAGCTAGA	06042_HIV:8905-8924
3147_HIV_PB-3_G63	TTCTAATACGACTCACTATAGATAGTAGGAAGAACTTGTAGGTTTTAGAGCTAGA	06042_HIV:8789-8808
3148_HIV_PB-3_G64	TTCTAATACGACTCACTATAGAATAAGACAGGGCTTAGAAAGTTTTAGAGCTAGA	06042_HIV:8833-8853
HPV Pool A	Guide RNA	Position in genome	HPV Pool A	PCR Primers	Position in genome
1_HPV18_R1_guide1	TTCTAATACGACTCACTATAGTGCTGCAACCGAGCACGACGTTTTAGAGCTAGA	HPV18_AY262282.1:525-543	6_HPV18_R1_Left_MinAdapt	TTTCTGTTGGTGCTGATATTGCctccaacgacgcagagaaacac	HPV18_AY262282.1:552-573
2_HPV18_R1_guide2	TTCTAATACGACTCACTATAGTGCTCGGTTGCAGCACGAAGTTTTAGAGCTAGA	HPV18_AY262282.1:521-539	7_HPV18_R1_Right_MinAdapt	ACTTGCCTGTCGCTCTATCTTCggattcaacggtttctggcacc	HPV18_AY262282.1:424-445
3_HPV18_R1_guide3	TTCTAATACGACTCACTATAGCGACGATTTCACAACATAGCGTTTTAGAGCTAGA	HPV18_AY262282.1:477-496
HPV Pool B	Guide RNA	Position in genome	HPV Pool B	PCR Primers	Position in genome
8_HPV18_R2_guide4	TTCTAATACGACTCACTATAGATTTTAGAGGATTGGAACTTGTTTTAGAGCTAGA	HPV18_AY262282.1:6775-6794	13_HPV18_R2_Left_MinAdapt	TTTCTGTTGGTGCTGATATTGCttttggttcaggctggattgcg	HPV18_AY262282.1:6986-7007
9_HPV18_R2_guide5	TTCTAATACGACTCACTATAGTCTGCTATACTGCTTAAATTGTTTTAGAGCTAGA	HPV18_AY262282.1:6691-6710	14_HPV18_R2_Right_MinAdapt	ACTTGCCTGTCGCTCTATCTTCagaatacacacagctgccaggt	HPV18_AY262282.1:6467-6488
10_HPV18_R2_guide6	TTCTAATACGACTCACTATAGCATCATATTGCCCAGGTACGTTTTAGAGCTAGA	HPV18_AY262282.1:6666-6684
Guide Pool	Guide RNA Oligos	PCR Primers
BLV-Pool-A (used in Bov & OAR)	Guide RNA	BLV Pool A	PCR Primers	Position in genome
2563-BLV-Guide31_5PA	TTCTAATACGACTCACTATAGTCTGAGGGGGAGATACCAGCGTTTTAGAGCTAGA	2568-BLV_5PA-minION-F	TTTCTGTTGGTGCTGATATTGCGCGACCCTCTCCTAGCGATTTT	psp344:718-739
2564-BLV-Guide32_5PA	TTCTAATACGACTCACTATAGAAGACCCAAAACGCCGCCGAGTTTTAGAGCTAGA	2595-BLV_5PA-minION-R	ACTTGCCTGTCGCTCTATCTTCGTTAGGGTTCCGGGGTGATCAA	psp344:551-572
2565-BLV-Guide33_5PA	TTCTAATACGACTCACTATAGCACCCCCTCGGCGGCGTTTTGTTTTAGAGCTAGA	2601-BLV_3PA-minION-F	TTTCTGTTGGTGCTGATATTGCCTCCACCCTTTTGACGCTATGC	psp344:7815-7836
2597-BLV-Guide43_3PA	TTCTAATACGACTCACTATAGACAGCCGGAGGGGGTCCACAGTTTTAGAGCTAGA	2602-BLV_3PA-minION-R	ACTTGCCTGTCGCTCTATCTTCATTGGCATTGGTAGGGCTGGAA	psp344:7585-7606
2598-BLV-Guide44_3PA	TTCTAATACGACTCACTATAGTTAGTAACGCATCCTGTCCTGTTTTAGAGCTAGA
2599-BLV-Guide45_3PA	TTCTAATACGACTCACTATAGCCCTCCTTGTGGACCCCCTCGTTTTAGAGCTAGA
2560-BLV-Guide46_3PA	TTCTAATACGACTCACTATAGCAAAGACGGACAGCCGGAGGGTTTTAGAGCTAGA
BLV Pool B (used in OAR)	Guide RNA	BLV Pool B	PCR Primers	Position in genome
2570-BLV-Guide34_5PB	TTCTAATACGACTCACTATAGCTTCTGGGGCCGATGCACCCGTTTTAGAGCTAGA	2575-BLV_5PB-minION-F	TTTCTGTTGGTGCTGATATTGCCCCGCCGTTTTGCCAATCATAT	psp344:944-965
2571-BLV-Guide35_5PB	TTCTAATACGACTCACTATAGCGAAGTGCTCTCAAACGATGGTTTTAGAGCTAGA	2576-BLV_5PB-minION-R	ACTTGCCTGTCGCTCTATCTTCTTTAGGGTGGCCAAGACAAGGG	psp344:849-870
2572-BLV-Guide36_5PB	TTCTAATACGACTCACTATAGAACGGCGGGGGGGTCATAAGGTTTTAGAGCTAGA	2589-BLV_3PB-minION-F	TTTCTGTTGGTGCTGATATTGCTCAGAATTGGTTGCTAGCGGGA	psp344:8089-8110
2584-BLV-Guide40_3PB	TTCTAATACGACTCACTATAGGTTAGGAATAGGTCGATCGGTTTTAGAGCTAGA	2603-BLV_3PB-minION-R	ACTTGCCTGTCGCTCTATCTTCTTTGGATAAGGGGCAGCTCGAA	psp344:7933-7954
2585-BLV-Guide41_3PB	TTCTAATACGACTCACTATAGTAACCGGTCGCATGGGGAAGGTTTTAGAGCTAGA
2586-BLV-Guide42_3PB	TTCTAATACGACTCACTATAGAGGAAGCGTTGTAAGGCCTGGTTTTAGAGCTAGA
BLV BOV Pool B (used in OAR)	Guide RNA	BLV BOV Pool B	PCR Primers	Position in genome
2570-BLV-Guide34_5PB	TTCTAATACGACTCACTATAGCTTCTGGGGCCGATGCACCCGTTTTAGAGCTAGA	2575-BLV_5PB-minION-F	TTTCTGTTGGTGCTGATATTGCCCCGCCGTTTTGCCAATCATAT	psp344:944-965
2571-BLV-Guide35_5PB	TTCTAATACGACTCACTATAGCGAAGTGCTCTCAAACGATGGTTTTAGAGCTAGA	2576-BLV_5PB-minION-R	ACTTGCCTGTCGCTCTATCTTCTTTAGGGTGGCCAAGACAAGGG	psp344:849-870
2572-BLV-Guide36_5PB	TTCTAATACGACTCACTATAGAACGGCGGGGGGGTCATAAGGTTTTAGAGCTAGA	2690-BLV_3PB-minION-F	TTTCTGTTGGTGCTGATATTGCGGTCCAGTCCTCAGGCCTTAC	psp344:8036-8056
2584-BLV-Guide40_3PB	TTCTAATACGACTCACTATAGGTTAGGAATAGGTCGATCGGTTTTAGAGCTAGA	2603-BLV_3PB-minION-R	ACTTGCCTGTCGCTCTATCTTCTTTGGATAAGGGGCAGCTCGAA	psp344:7933-7954
2585-BLV-Guide41_3PB	TTCTAATACGACTCACTATAGTAACCGGTCGCATGGGGAAGGTTTTAGAGCTAGA
2691-BLV-Guide48_3PB	TTCTAATACGACTCACTATAGCTGCCCCTTATCCAAACGCCGTTTTAGAGCTAGA
BosT ERV Pool A	Guide RNA	BosT ERV Pool A	PCR Primers	Position in genome
2652-BosT_ERV_G7-PB5	TTCTAATACGACTCACTATAGAGGTTGTTCCTGAGTAGTCAGTTTTAGAGCTAGA	2650-BosT_ERV_PB5-F	TTTCTGTTGGTGCTGATATTGCCTGTCAGACCATCCGCTCCTAG	ChrX_ERV_denovo:2305-2326
2663-BosT_ERV_G8-PB5	TTCTAATACGACTCACTATAGTGTTCCTCATCCCTATCTTTGTTTTAGAGCTAGA	2651-BosT_ERV_PB5-R	ACTTGCCTGTCGCTCTATCTTCTAGTCAGGCGGGTCTTCGTTTT	ChrX_ERV_denovo:2095-2116
2664-BosT_ERV_G9-PB5	TTCTAATACGACTCACTATAGACAACTAAATATCACTCTGAGTTTTAGAGCTAGA
BosT ERV Pool B	Guide RNA	BosT ERV Pool B	PCR Primers	Position in genome
2657-BosT_ERV_G10-PC3	TTCTAATACGACTCACTATAGCAAGGTAGCGTAGCCGAGGAGTTTTAGAGCTAGA	2655-BosT_ERV_PC3-F	TTTCTGTTGGTGCTGATATTGCTCTTCGGCAGAGCATTCAGAGG	ChrX_ERV_denovo:5718-5739
2658-BosT_ERV_G11-PC3	TTCTAATACGACTCACTATAGAAATCATTTGCTGTTCCAGGTTTTAGAGCTAGA	2656-BosT_ERV_PC3-R	ACTTGCCTGTCGCTCTATCTTCAAGTAAGCCCACAAACCGTCGT	ChrX_ERV_denovo:5133-5154
2659-BosT_ERV_G11-PC3	TTCTAATACGACTCACTATAGGGGTGTTACACATATCCACGTTTTAGAGCTAGA
Oar JSRV Pool A	Guide RNA	Oar JSRV Pool A	PCR Primers	Position in genome
2627-JSRV_G9-5PA	TTCTAATACGACTCACTATAGTCGAGACCAGCCACAACAGAGTTTTAGAGCTAGA	2625-JSRV-5PA-F	TTTCTGTTGGTGCTGATATTGCCCTCCACCGTCTGAGAACATGT	enJSRV-7:1269-1290
2628-JSRV_G10-5PA	TTCTAATACGACTCACTATAGGGTTGCTTTCAACCCCCTCGTTTTAGAGCTAGA	2626-JSRV-5PA-R	ACTTGCCTGTCGCTCTATCTTCAGCATACCTGGGTTCCGAATCA	enJSRV-7:920-941
2629-JSRV_G11-5PA	TTCTAATACGACTCACTATAGACTATTGCTTTACAGAACGCGTTTTAGAGCTAGA	2640-JSRV-3PA-F	TTTCTGTTGGTGCTGATATTGCGAACCGGACCTCTCGACATTCC	enJSRV-7:6216-6237
2642-JSRV_G18-3PA	TTCTAATACGACTCACTATAGTTACAGCGGATACAAAACGGTTTTAGAGCTAGA	2641-JSRV-3PA-R	ACTTGCCTGTCGCTCTATCTTCAAACACAAACATGCCCTCGTCC	enJSRV-7:5650-5671
2643-JSRV_G19-3PA	TTCTAATACGACTCACTATAGAAGGCTGGTACGCGCGGCAGGTTTTAGAGCTAGA
2644-JSRV_G20-3PA	TTCTAATACGACTCACTATAGATGTCGAGCACGAATTGCATGTTTTAGAGCTAGA
Oar JSRV Pool B	Guide RNA	Oar JSRV Pool B	PCR Primers	Position in genome
2632-JSRV_G12-5PB	TTCTAATACGACTCACTATAGATCTTTCAAAAGTCCGGCAGTTTTAGAGCTAGA	2630-JSRV-5PB-F	TTTCTGTTGGTGCTGATATTGCGGGACCTGATGAGCCTTACCAG	enJSRV-7:1796-1817
2633-JSRV_G13-5PB	TTCTAATACGACTCACTATAGCTGATGTTAACCGACAGCAGTTTTAGAGCTAGA	2631-JSRV-5PB-R	ACTTGCCTGTCGCTCTATCTTCGCAATGGTGAATGGAGCGGTAG	enJSRV-7:1453-1474
2634-JSRV_G14-5PB	TTCTAATACGACTCACTATAGCACAAATATCAAATGCGGCTGTTTTAGAGCTAGA	2635-JSRV-3PB-F	TTTCTGTTGGTGCTGATATTGCCCTTCATTCACTGTGGCGAAGT	enJSRV-7:7306-7327
2637-JSRV_G15-3PB	TTCTAATACGACTCACTATAGGCTCAGACCTCTTTTAGGAGTTTTAGAGCTAGA	2636-JSRV-3PB-R	ACTTGCCTGTCGCTCTATCTTCGTAAGGAACACAAGCTCGGGGA	enJSRV-7:6553-6574
2638-JSRV_G16-3PB	TTCTAATACGACTCACTATAGTTCTGACTTTCCGTGGGATAGTTTTAGAGCTAGA
2639-JSRV_G17-3PB	TTCTAATACGACTCACTATAGATTTTGTAAAAAATTATCGAGTTTTAGAGCTAGA
HTLV1 Pool A	Guide RNA	HTLV1 Pool A	PCR Primers	Position in genome
2604-HTLV1_G21-5PA	TTCTAATACGACTCACTATAGCTGGTGGAAATCGTAACTGGGTTTTAGAGCTAGA	2607-HTLV1-5PA-F	TTTCTGTTGGTGCTGATATTGCTCATCCAAACCCAAGCCCAGAT	HTLV_ATK:1083-1104
2605-HTLV1_G22-5PA	TTCTAATACGACTCACTATAGTCCCAAAAGGATACCCCGGCGTTTTAGAGCTAGA	2608-HTLV1-5PA-R	ACTTGCCTGTCGCTCTATCTTCGGACCGGGTTCTAGGCGATATG	HTLV_ATK:915-936
2606-HTLV1_G23-5PA	TTCTAATACGACTCACTATAGTAAAATTTCATTCACCCGGCGTTTTAGAGCTAGA	2609-HTLV1-3PA-F	TTTCTGTTGGTGCTGATATTGCTCTACCCGAAGACTGTTTGCCC	HTLV_ATK:7941-7962
2611-HTLV1_G24-3PA	TTCTAATACGACTCACTATAGCGGGGTGGCAAAAAATCACGGTTTTAGAGCTAGA	2610-HTLV1-3PA-R	ACTTGCCTGTCGCTCTATCTTCTTGTATGAGTGATTGGCGGGGT	HTLV_ATK:7591-7612
2612-HTLV1_G25-3PA	TTCTAATACGACTCACTATAGGGTGTACAGGTTTTGGGGCGTTTTAGAGCTAGA
2613-HTLV1_G26-3PA	TTCTAATACGACTCACTATAGTTTGCCACCCCGGCCAGCTCGTTTTAGAGCTAGA
HTLV1 Pool B	Guide RNA	HTLV1 Pool B	PCR Primers	Position in genome
2616-HTLV1_G27-5PB	TTCTAATACGACTCACTATAGCATGACTGGAAGGACTTGGGGTTTTAGAGCTAGA	2614-HTLV1-5PB-F	TTTCTGTTGGTGCTGATATTGCAAAGACCTCCAAGACCTCCTGC	HTLV_ATK:1370-1391
2617-HTLV1_G28-5PB	TTCTAATACGACTCACTATAGGATGGTCTGCATAAACTGGGTTTTAGAGCTAGA	2615-HTLV1-5PB-R	ACTTGCCTGTCGCTCTATCTTCCGTAGGCTCAACATAGGGAGGG	HTLV_ATK:1177-1198
2618-HTLV1_G29-5PB	TTCTAATACGACTCACTATAGCAAACTGCTGCACCGCAAGCGTTTTAGAGCTAGA	2623-HTLV1-3PB-F	TTTCTGTTGGTGCTGATATTGCCTCTCACACGGCCTCATACAGT	HTLV_ATK:8194-8215
2619-HTLV1_G30-3PB	TTCTAATACGACTCACTATAGGAAATCATAGGCGTGCCATGTTTTAGAGCTAGA	2624-HTLV1-3PB-R	ACTTGCCTGTCGCTCTATCTTCGAGTGGTGAGGGTTGAGTGGAA	HTLV_ATK:8029-8050
2620-HTLV1_G31-3PB	TTCTAATACGACTCACTATAGGCTGGCCATCTTTAGGGCAGTTTTAGAGCTAGA
2621-HTLV1_G32-3PB	TTCTAATACGACTCACTATAGAGGACTGTAGTACTAAAGAGTTTTAGAGCTAGA
2622-HTLV1_G33-3PB	TTCTAATACGACTCACTATAGATGGCACGCCTATGATTTCCGTTTTAGAGCTAGA
HIV U1 Pool A	Guide RNA	HIV U1 Pool A	PCR Primers	Position in genome
2667-HIV_G1-5PA	TTCTAATACGACTCACTATAGAGAGCGTCGGTATTAAGCGGGTTTTAGAGCTAGA	2665-HIV-5PA-F	TTTCTGTTGGTGCTGATATTGCAaaattcggttaaggccagggg	HIV_U1:841-862
2668-HIV_G2-5PA	TTCTAATACGACTCACTATAGCGGGGGAGAATTAGATAAAGTTTTAGAGCTAGA	2666-HIV-5PA-R	ACTTGCCTGTCGCTCTATCTTCCtcgcacccatctctctccttc	HIV_U1:779-800
2681-HIV_G9-3PA	TTCTAATACGACTCACTATAGAGGCGGGTCTGGAACGATAAGTTTTAGAGCTAGA	2679-HIV-3PA-F	TTTCTGTTGGTGCTGATATTGCGctaccaccgcttgagagactt	HIV_U1:8461-8482
2682-HIV_G10-3PA	TTCTAATACGACTCACTATAGCACTCATCTGGGTCGATCTGGTTTTAGAGCTAGA	2680-HIV-3PA-R	ACTTGCCTGTCGCTCTATCTTCaccaattccacaaacttgccca	HIV_U1:8157-8178
2683-HIV_G11-3PA	TTCTAATACGACTCACTATAGAATCCATTCACTAATGGTCGTTTTAGAGCTAGA
HIV U1 Pool B	Guide RNA	HIV U1 Pool B	PCR Primers	Position in genome
2671-HIV_G3-5PB	TTCTAATACGACTCACTATAGCATGCAGGGCCTATTGCACCGTTTTAGAGCTAGA	2669-HIV-5PB-F	TTTCTGTTGGTGCTGATATTGCCcaggccagatgagagaaccaa	HIV_U1:1462-1483
2672-HIV_G4-5PB	TTCTAATACGACTCACTATAGATTGCATCCAGTGCATGCAGTTTTAGAGCTAGA	2670-HIV-5PB-R	ACTTGCCTGTCGCTCTATCTTCtcccattctgcagcttcctcat	HIV_U1:1406-1427
2673-HIV_G5-5PB	TTCTAATACGACTCACTATAGCAATAGGCCCTGCATGCACGTTTTAGAGCTAGA	2674-HIV-3PB-F	TTTCTGTTGGTGCTGATATTGCgaggaggaggaggtgggttttc	HIV_U1:8917-8938
2676-HIV_G6-3PB	TTCTAATACGACTCACTATAGCAAAACGTAGTATGAGTGGAGTTTTAGAGCTAGA	2675-HIV-3PB-R	ACTTGCCTGTCGCTCTATCTTCtgaccacttgccacccatctta	HIV_U1:8730-8751
2677-HIV_G7-3PB	TTCTAATACGACTCACTATAGCTACTAATGCTAATTGTGCCGTTTTAGAGCTAGA
2678-HIV_G8-3PB	TTCTAATACGACTCACTATAGCGAACTGAACCAGCAGCAGAGTTTTAGAGCTAGA

## Sheet: ddPCR
Assay	Location	Primer	Label	Temperature	Sequence
				(°C)
Total HIV-1 DNA	HIV LTR	Forward			5’-GCCTCAATAAAGCTTGCC-3'
	HIV LTR-Gag inter	Reverse			5’-GGCGCCACTGCTAGAGATTTT-3'
	HIV LTR	Probe	MGB/FAM	56	5’-AAGTRGTGTGTGCCC-3'
RPP30	human RPP30 gene	Forward			5'-AGATTTGGACCTGCGAGCG-3'
	human RPP30 gene	Reverse			5'-GAGCGGCTGTCTCCACAAGT-3'
	human RPP30 gene	Probe	HEX	56	5'-TTCTGACCTGAAGGCTCTGCGCG-3'

## Sheet: Validation Oligos
Primers used for clone specific validaion of SNPs		Genome reference for Ovine = OAR3, for Bovine = BTA6			BLV reference for Ovine = psp344, For bovine animal specif refrence used
Ovine 220_122013
Provirus	POS in BLV genome	REF	ALT	BLV Oligo	Oligo locaion in BLV Provirus	Host Oligo	Location in Host
OAR12_62009791_62009791	7925	T	G	TTTCAGAGGGCGGAGAAACA	4648-4667	CACCCTGAGCCTCCATACAT	chr12:62010099-62010118
OAR2_248506820_248507220	466	T	C	TTTAGCAAACGCCAGGGAAC	4797-4816	GCGAATCTCTGTCTTGCTGG	chr2:248506994-248507013
OAR5_60508711_60508719	7511	G	A	TTTCAGAGGGCGGAGAAACA	4648-4667	AACTCTATGGCTGGAAGGACA	chr5:60509280-60509300
Ovine 221_022016 & 221_032014
Provirus	POS in BLV genome	REF	ALT	BLV Oligo	Oligo locaion in BLV Provirus	Host Oligo	Location
OARX_115780553_115780560	6251	G	A	TTTCAGAGGGCGGAGAAACA	4648-4667	AGGTGGAGATGATGTGTGCA	chrX:115781164-115781183
OAR3_68849355_68850177	973	G	A	TTTAGCAAACGCCAGGGAAC	4797-4816	ACCTCACACCAAAACGAAGC	chr3:68849738-68849757
"	2917	G	A	"	"	"	"
"	3139	C	T	"	"	"	"
OAR8_80138768_80138775	3407	T	C	TTTAGCAAACGCCAGGGAAC	4797-4816	GTGACTTGTTTGCCTCCCTG	chr8:80137900-80137919
OAR2_56698159_56698164	7524	C	A	TTTAGCAAACGCCAGGGAAC	4797-4816	TTCATGTGCTTCCGTGGTTG	chr2:56698504-56698523
OAR7_72660067_72660073	7191	G	A	TTTCAGAGGGCGGAGAAACA	4648-4667	AGAGGCCTGAGTGTTTTGGT	chr7:72660692-72660711
OAR8_80151001_80151007	5305	G	A	TTTCAGAGGGCGGAGAAACA	4648-4667	GACCCACATCAGTTGCCTTC	chr8:80151348-80151367
Bovine 1439
Provirus	POS in BLV genome	REF	ALT	BLV Oligo	Oligo locaion in BLV Provirus	Host Oligo	Location
24_41573470_41573476	3415	A	G	GGGGCTCGCAATCATATGTG	5143-5162	CTTGAACTCCGGGACCTTCT	chr24:41574183-41574202
22_48070162_48070168	3470	T	G	GGGGCTCGCAATCATATGTG	5143-5162	TCGAAAAGGCCAAGTACCCT	chr22:48070630-48070649
18_57045658_57045664	3440	T	C	GGGGCTCGCAATCATATGTG	5143-5162	GATGGGATGAGGTCAGGAGG	chr18:57045372-57045391
18_61039250_61039250	453	T	C	GGGGCTCGCAATCATATGTG	5143-5162	ACAGGCAGGATCTTTGTGGA	chr18:61039161-61039180
2_5529599_5529704	106	C	T	GGGGCTCGCAATCATATGTG	5143-5162	GCACACTGTCCTGAGAtcca	chr2:5529276-5529295
"	8295	C	T	AGCCCTCTGGACTCACAATC	4562-4581	CCAGTGCATGCttaatcgct	chr2:5530006-5530025
2_54238495_54238502	93	T	C	GGGGCTCGCAATCATATGTG	5143-5162	AATCCGTTCATGGTTCCGTG	chr2:54238966-54238985
"	7437	T	C	AGCCCTCTGGACTCACAATC	4562-4581	GCTGCTAATTTGACTGGCCA	chr2:54237331-54237350
"	8282	T	C	"	"	"	"
21_45410573_45410985	2885	C	A	GGGGCTCGCAATCATATGTG	5143-5162	CTCGGGGAGACAGAAAACCT	chr21:45410493-45410512
29_41063804_41063804	3662	A	G	AGCCCTCTGGACTCACAATC	4562-4581	CTTCCCTGCTCCATCCCTAG	chr29:41062629-41062648
"	8642	T	C	GGGGCTCGCAATCATATGTG	5143-5162	CAGCTTACTCCACCCTTCCA	chr29:41064575-41064594
3_87619443_87619450	453	T	C	AGCCCTCTGGACTCACAATC	4562-4581	GCAAGAGAAGAGAGTGGGGT	chr3:87618300-87618319
"	8642	T	C	GGGGCTCGCAATCATATGTG	5143-5162	TCTAATCCCCAAGCTGTGCA	chr3:87619588-87619607
1_150385145_150385351	5859	G	A	AGCCCTCTGGACTCACAATC	4562-4581	CGACAAGCCTGGTAAGATGC	chr1:150385624-150385643
Primers for clone specific validation of SV
Bovine 1439
Provirus	Aprox start BLV	Aprox end BLV	type	BLV Oligo	Oligo locaion in BLV Provirus	Host Oligo	Location in Host
1_150385145_150385351	3451	3474	DEL	GGGGCTCGCAATCATATGTG	5143-5162	GTGGGACGGTGTTTGAAGTC	chr1:150384631-150384650
2_124084208_124084213	391	406	DEL	GAGGCATCGATAGCATGGTCCT	1663-1684	TTCCCCAAGACTTTCCCAGGTC	chr2:124084230-124084251
23_39892380_39892560	2364	2560	DEL	AAATCTGGGGCCACAATTGCAG	3504-3525	TCCAGTGGCCGTGTATTTGTCT	chr23:39893192-39893213
27_36582809_36582809	1	852	DEL	CCACCCTATTGCTTCCCTGA	3950-3969	TTCCCTTAGCAGTCAGGTGG	chr27:36583265-36583284
27_36582809_36582809	4522	5636	DEL	GGCATGAGTAGCTCCAGAGT	4258-4277	AGGCCTTCACTCTAACCGTT	chr27:36581475-36581494
3_45576532_45576538	2316	2336	DEL	AAATCTGGGGCCACAATTGCAG	3504-3525	TACTGCCCATCACCCCTTCATC	chr3:45576400-45576421
4_100234239_100234246	8296	8370	INS	AGCCCTCTGGACTCACAATC	4562-4581	ACAAAACAGTCAAACAGGGCT	chr4:100234688-100234708
5_51456241_51456285	1	4152	DEL	AGCGAGGAGAGTGAGAGTGAGA	4882-4903	CCCCTGCATAAAATGAGGCCTG	chr5:51456399-51456420
Ovine 221
Provirus	Aprox start BLV	Aprox end BLV	type	BLV Oligo	Oligo locaion in BLV Provirus	Host Oligo	Location in Host
OAR25_25097056_25097063	2325	4303	DEL	AGATTTCAGGGAAGTGGGGAGC	6236-6257	TGCCTTCTCCGTTCCCAATTCT	chr25:25097010-25097031
OARX_78143793_78143801	3284	6602	DEL	TGGATGTGGCTGGAATGTCT	7063-7082	CACCAGGGAAGTCTTGTTGC	chrX:78144637-78144656
OARX_78143793_78143801	3284	6602	DEL	AATTACAGGCGGTCTTGGGA	3025-3044	CAGCCTCAGAGTTCCTTCCA	chrX:78143342-78143361
OAR1_250672128_250672136	7365	7389	DEL	AAATGCCCAAAGAACGACGGTC	4824-4845	AGCCTTCACAAGTCACCTCTCC	chr1:250672354-250672375
OAR2_242159705_242159712	7017	7232	INS	CGAATCTTCCCCATGCAGCTTC	6775-6796	GATGCCCTGGAATGGTTTGGTG	chr2:242159088-242159109
OAR8_80161637_80161982	6502	6561	DEL	AAATGCCCAAAGAACGACGGTC	4824-4845	TCCAGAAGAGGCAAAGCAAGGA	chr8:80163636-80163657
Ovine 223
Provirus	Aprox start BLV	Aprox end BLV	type	BLV Oligo	Position of oligo in BLV Provirus	Host Oligo	Location in Host
OAR10_34545991_34546003	5298	5330	DEL	AAATGCCCAAAGAACGACGGTC	4824-4845	AAGTCGAGCAAGGCACCTATGT	chr10:34547689-34547710
OAR10_49266255_49266262	6512	6586	DEL	AAATGCCCAAAGAACGACGGTC	4824-4845	TGGTTGTGGGTCATCATCGTCT	chr10:49266300-49266321
Primers for long range PCR to validated ERVs in the Bovine
ERV				Forward Oligo	Location	Reverse Oligo	Location
BTA8_37.3				GGCTGCCCTTCACTGAGAGTAA	chr8:37362441-37362462	TTTACCCTTGGAGTGTGGCCTT	chr8:37362889-37362910
BTA21_18.6				TGGCTAAGTTCCACCACACTCT	chr21:18639407-18639428	GGGTCCTCTGTCCTCTGTCTTC	chr21:18639907-18639928
BTA27_14.1				GGAGCAAGGTAGAGGGGTGAAG	chr27:14152640-14152661	AGAGGGAAATCACACCGAAGCA	chr27:14153202-14153223
Primers for long range PCR to validated ERVs in the Ovine
ERV				Forward Oligo	Location	Reverse Oligo	Location
OAR1_86.0				GTTGTTGCATCTTCCGGTCCTG	chr1:85959032-85959053	GGAGCCTCAACGACTCTGCTAA	chr1:85964651-85964672
OAR3_39.2				TAGCCCAGCAAGAGTCTCCCTA	chr3:39184853-39184874	CCCCTTCATAGCCCACTGGAAA	chr3:39196544-39196565
OAR4_77.4				TTGATGTGAAGAGCCTGTGAGC	chr4:77421367-77421388	CCAGCAACTCAGACAAACCAGG	chr4:77421696-77421717
OAR13_16.7				GGCTTCAAACACACCTCACCTC	chr13:16720272-16720293	AATGTGTAGATGGAGGCTGGGC	chr13:16721090-16721111
OAR4_40.4				GAGATGGCCGTGTGTGACAAAG	chr4:40492573-40492594	GCTAACAAACGGGTGGCAAAGA	chr4:40493498-40493519
OAR5_73.0				TGAAAGACTCACTGTGGCCCAA	chr5:73012745-73012766	CTGGGGAAGCCAAGCAAAGATG	chr5:73013599-73013620
OAR13_66.0				ACTCTCTCCCAACATTGCCCTC	chr13:66026352-66026373	ATTCTGGTGGTCTCTGTGGCTC	chr13:66027161-66027182
HIV clone specific primers for 02006, oligos in red did not work
HIV nested PCR primers		end of provirus	PCR	Forward Oligo	Location	Reverse Oligo	Location
chr9:20608766-20608771		5'end	1st	ACCACTTCTTTCTCTGCCCT	chr9:20608054-20608073	TCCTGTCTACTTGCCACACA	02006_HIV:5077-5096
"			2nd	CTCAAAACGACAAGGTGGCA	chr9:20608636-20608655	AAGTGGATCTCTGCTGTCCC	02006_HIV:4922-4941
"		3'end	1st	GGCATTCCCTACAATCCCCA	02006_HIV:4657-4676	AGAAGACCACCCAGTGTTGA	chr9:20609625-20609644
"			2nd	GGTACAGTGCAGGGGAAAGA	02006_HIV:4817-4836	AAGTGATCTCTGGGACGTGG	chr9:20608869-20608888
chr11:119279088-119279144		5'end	1st	TACAACTGACCATCCACCCC	02006_HIV:8850-8831	CCCTTATGCAGCAATCCCAC	chr11:119280215-119280234
"			2nd	CTCCACCTCCTCGATTCCTC	02006_HIV:8422-8445	CACTGTCTGCCTTGTGTTGA	chr11:119279961-119279980
"		3'end	1st	TACTTACACCACGTTGCCCT	chr11:119277642-119277661	GGCAAAGAGAAGAGTGGTGC	02006_HIV:7730-7749
"			2nd	AAGATTGAGCCCTGTGGACA	chr11:119278244-119278263	GGGCAGTTTGTGGATTGGTT	02006_HIV:8278-8298
chr10:119577391-119577407		5'end	1st	TGTTGATTCCATGGTTGCCC	chr10:119576626-119576645	CCTCTCCACCTCCTCGATTC	02006_HIV:8245-8448
"			2nd	GCTGCACTTTCATGGGTTGA	chr10:119577180-119577199	AACCAATCCACAAACTGCCC	02006_HIV:8278-8298
"		3'end	1st	AACAGGGCCATGCTCAAATG	02006_HIV:6944-6963	TGTACTGTGGAGGAATTGCG	chr10:119577654-119577673
"			2nd	GCTCCTAGGGATTTGGGGTT	02006_HIV:8003-8022	GAGGAGCTTCATCACTGTTCA	chr10:119577591-119577611
chr11:128226471-128226471		5'end	1st	CTGCTGGTCCCAATGCTTTT	02006_HIV:1808-1792	TGGCTGACGATGAGGTTTCT	chr11:128229302-128229321
"			2nd	AGGGTTCCTTTGGTCCTTGT	02006_HIV:1667-1648	GAGGATATGCACTGACCGGA	chr11:128229214-128229233
"		3'end	1st	ATGGAGGTTGAAGCGGGTAA	chr11:128226125-128226144	GCAAGCAGGGAGTTAGAACG	02006_HIV:899-918
"			2nd	AGCCCTGCACGCAATTTAAA	chr11:128226427-128226446	GGGGAAGTGACATAGCAGGA	02006_HIV:1485-1504
chr16:29362672-29362679		5'end	1st	CCACTGGCTACATGAACTGC	02006_HIV:4484-4465	AATGGGTGGGACTGCTACTC	chr16:29362965-29362984
"			2nd	TGCTATTACAGGTGGCAGGT	02006_HIV:4338-4319	gatcacttgaggccaggagt	chr16:29362718-29362737
"		3'end	1st	TCTGGGGAGGCAAAAGAGAG	chr16:29362056-29362075	TGGGGCAGCTAACAGAGAAA	02006_HIV:3888-3907
"			2nd	tggcatgatctcagctcact	chr16:29362269-29362288	AAGGCCCAAGAAGACCATGA	02006_HIV:4258-4277
HPV18 CHR3 integration validation				Forward Oligo	Location	Reverse Oligo	Location
Spans breakpoints α-β				AAGTGGCTCAGGTCAAGTCTCC	chr3:52478050-52478071	CACATCTCCAGTGCCTGCTTTG	chr3:52491704-52491725
Spans breakpoints α-γ				AAGTGGCTCAGGTCAAGTCTCC	chr3:52478050-52478071	CCACCAGGTCCCAGCAGATTAT	chr3:52563869-52563890
